# Supplementary material for: FAVA: high-quality functional association networks inferred from scRNA-seq and proteomics data
Source: Bioinformatics. 2024 Jan 8;40(2):btae010. doi: 10.1093/bioinformatics/btae010 (PMC10868155; doi:10.1093/bioinformatics/btae010)
Supplement: btae010_Supplementary_Data [file btae010_supplementary_data.zip]

Archive with 2 entries (2 files):
- FAVA_Bioinformatics_SupplementaryMaterial.pdf
- Fava_figure.cys
